# Supplementary material for: Anti-Tick Microbiota Vaccine Impacts Ixodes ricinus Performance during Feeding
Source: Vaccines (Basel). 2020 Nov 21;8(4):702. doi: 10.3390/vaccines8040702 (PMC7711837; doi:10.3390/vaccines8040702)
Supplement: Supplementary file 1 [file vaccines-08-00702-s001.zip]

Archive with 2 entries (2 files):
- vaccines-996254-supplementary.pdf
- vaccines-996254-supplementary2.pdf
